# Supplementary material for: Latent class bivariate model for the meta-analysis of diagnostic test accuracy studies
Source: BMC Med Res Methodol. 2014 Jul 11;14:88. doi: 10.1186/1471-2288-14-88 (PMC4105799; doi:10.1186/1471-2288-14-88)
Supplement: Additional file 1 — CAD data. [file 1471-2288-14-88-S1.csv]

test	indirect	year	study_ID	tp	fp	fn	tn	healthy	disease
CT	1	2005	Achenbach 2005	25	4	0	19	23	25
CT	1	2008	Alkadhi 2008	57	12	2	79	91	59
CT	1	2007	Andreini 2007	17	0	0	44	44	17
CT	1	2008	Bayrak 2008	64	4	0	32	36	64
MRI	1	2002	Bedaux 2002	7	1	0	1	2	7
MRI	1	2003	Bogaert 2003	12	3	3	1	4	15
CT	1	2006	Bonmassari 2006	12	2	0	8	10	12
CT	1	2008	Brodoefel 2008	73	5	0	22	27	73
CT	1	2008	Budoff 2008	52	30	3	142	172	55
CT	1	2007	Cademartiri 2007	20	1	0	51	52	20
CT	1	2007	Carrascosa 2007	13	1	1	5	6	14
MRI	1	2006	Cheng 2006	21	0	4	3	3	25
CT	1	2007	Chow 2007	18	0	1	7	7	19
CT	1	2007	Coles 2007	77	13	7	16	29	84
CT	1	2007	Cornily 2007	9	1	0	23	24	9
CT	1	2007	Davin 2007	42	4	12	30	34	54
CT	1	2007	Deetjen 2007	31	3	2	26	29	33
CT	0	2006	Dewey 2006	62	5	4	46	51	66
MRI	0	2006	Dewey 2006	42	2	7	39	41	49
CT	1	2009	Dewey 2009	11	1	0	17	18	11
CT	1	2006	Ehara 2006	59	1	1	6	7	60
CT	1	2006	Erdogan 2006	33	2	3	5	7	36
CT	1	2006	Garcia 2006	58	58	1	70	128	59
CT	1	2008	Gaudio 2008	16	2	1	48	50	17
MRI	1	2005	Gerber 2005	17	1	2	6	7	19
CT	1	2006	Ghersin 2006	29	11	6	13	24	35
CT	1	2006	Ghostine 2006	28	2	1	35	37	29
CT	1	2006	Gilard 2006	11	9	0	35	44	11
CT	1	2007	Grosse 2007	29	0	1	10	10	30
MRI	1	2004	Hackenbroch 2004	18	5	4	13	18	22
CT	1	2007	Hacker 2007	19	1	1	9	10	20
CT	1	2007	Halon 2007	72	10	13	16	26	85
CT	1	2007	Hausleiter 2007	101	35	1	106	141	102
CT	1	2006	Henneman 2006	12	1	1	6	7	13
CT	1	2008	Henneman 2008	28	0	0	12	12	28
CT	1	2007	Herzog 2007a	19	6	0	30	36	19
CT	1	2007	Herzog 2007b	16	1	0	23	24	16
CT	1	2008	Herzog 2008	18	2	0	10	12	18
CT	1	2004	Hoffmann 2004	19	3	2	9	12	21
CT	1	2005	Hoffmann 2005	43	2	2	28	30	45
MRI	1	2007	Ichikawa 2007	11	8	6	33	41	17
MRI	1	2003	Ikonen 2003	42	15	5	7	22	47
CT	1	2007	Johnson 2007	17	2	0	16	18	17
CT	1	2005	Kaiser 2005	97	18	16	18	36	113
CT	0	2005	Kefer 2005	32	6	2	12	18	34
MRI	0	2005	Kefer 2005	30	9	4	9	18	34
MRI	1	2001	Kim 2001	56	25	4	18	43	60
MRI	1	2008	Klein 2008	20	11	2	13	24	22
CT	1	2006	Kolnes 2006	33	8	1	8	16	34
CT	1	2007	Laissy 2007	11	2	2	25	27	13
CT	0	2009	Langer 2009	25	2	1	40	42	26
MRI	0	2009	Langer 2009	18	15	8	27	42	26
CT	1	2007	Leber 2007	20	7	1	60	67	21
CT	1	2005	Leschka 2005	47	0	0	20	20	47
CT	1	2008	Leschka 2008a	69	8	2	35	43	71
CT	1	2008	Leschka 2008b	35	5	1	33	38	36
CT	0	2007	Maintz 2007	15	2	1	2	4	16
MRI	0	2007	Maintz 2007	15	1	1	3	4	16
CT	1	2007	Manghat 2007	3	0	0	12	12	3
CT	1	2008	Marano 2008	179	17	12	119	136	191
CT	1	2004	Martuscelli 2004	43	9	0	9	18	43
CT	1	2008	Maruyama 2008	75	5	2	65	70	77
MRI	1	2007	McCarthy 2007	13	6	2	8	14	15
CT	1	2006	Meijboom 2006	18	4	0	48	52	18
CT	1	2007	Meijboom 2007	88	4	0	12	16	88
CT	1	2008	Meijboom 2008	244	41	2	73	114	246
CT	1	2007	Miller 2007	139	13	24	115	128	163
CT	1	2009	Mir-Akbari 2009	41	11	10	20	31	51
CT	1	2004	Mollet 2004	106	3	0	18	21	106
CT	1	2005	Mollet 2005b	31	3	0	17	20	31
CT	1	2005	Mollet 2005a	38	1	0	12	13	38
CT	1	2005	Moon 2005	30	2	5	21	23	35
CT	1	2005	Morgan-Hughes 2005	32	1	0	24	25	32
CT	1	2006	Nikolaou 2006	4	3	1	52	55	5
CT	1	2006	Nikolaou 2006b	38	6	1	23	29	39
CT	1	2006	Olivetti 2006	15	0	3	13	13	18
CT	1	2007	Oncel 2007a	62	0	0	18	18	62
CT	1	2007	Oncel 2007b	8	1	1	5	6	9
CT	1	2007	Pontone 2007a	66	7	0	43	50	66
CT	1	2007	Pontone 2007b	56	5	4	31	36	60
CT	1	2007	Postel 2007	42	5	5	34	39	47
CT	0	2008	Pouleur 2008	16	7	1	53	60	17
MRI	0	2008	Pouleur 2008	17	17	0	43	60	17
CT	1	2006	Pugliese 2006	25	1	0	9	10	25
CT	1	2008	Pundziute 2008	53	4	1	42	46	54
CT	1	2005	Raff 2005	38	3	2	27	30	40
CT	1	2006	Reant 2006	12	6	1	21	27	13
MRI	1	2000	Regenfus 2000	34	6	2	8	14	36
CT	1	2009	Rixe 2009	40	6	0	30	36	40
CT	1	2006	Rodevand 2006	49	37	0	15	52	49
CT	1	2007	Romeo 2007	43	2	0	123	125	43
CT	1	2003	Ropers 2003	35	8	6	28	36	41
CT	1	2006	Ropers 2006	25	5	1	50	55	26
CT	1	2007	Ropers 2007	41	11	1	47	58	42
MRI	1	2006	Sakuma 2006	42	6	9	56	62	51
MRI	1	1999	Sandstede 1999	10	1	1	7	8	11
CT	1	2006	Scheffel 2006	14	0	1	15	15	15
CT	1	2007	Scheffel 2007	13	2	0	35	37	13
CT	1	2008	Scheffel 2008	66	4	0	50	54	66
CT	1	2006	Schuijf 2006	29	1	2	28	29	31
CT	1	2007	Shabestari 2007	104	10	4	20	30	108
CT	1	2008	Stolzmann 2008	55	2	0	43	45	55
CT	1	2007	Tsai 2007	50	5	1	22	27	51
CT	1	2008	Turkvatan 2008	116	2	2	33	35	118
CT	1	2008	Ulimoen 2008	32	6	4	6	12	36
CT	1	2007	Watkins 2007	44	3	1	37	40	45
CT	1	2007	Weustink 2007	76	3	1	20	23	77
MRI	1	2009	Yang 2009	32	5	2	23	28	34
