# Supplementary material for: Latent class bivariate model for the meta-analysis of diagnostic test accuracy studies
Source: BMC Med Res Methodol. 2014 Jul 11;14:88. doi: 10.1186/1471-2288-14-88 (PMC4105799; doi:10.1186/1471-2288-14-88)
Supplement: Additional file 3 — CAD posterior classification probabilities and 95% CI. [file 1471-2288-14-88-S3.csv]

study_id	test	P_c1	SE_P_c1	P_c1_low	P_c1_high
Achenbach2005	CT	0.6%	0.4%	0.2%	2.2%
Alkadhi2008	CT	0.2%	0.2%	0.0%	1.9%
Andreini2007	CT	0.1%	0.1%	0.0%	0.8%
Bayrak2008	CT	0.0%	0.0%	0.0%	0.0%
Bedaux2002	MRI	96.7%	6.5%	35.5%	99.9%
Bogaert2003	MRI	100.0%	0.1%	97.8%	100.0%
Bonmassari2006	CT	4.0%	1.9%	1.5%	9.9%
Brodoefel2008	CT	0.0%	0.0%	0.0%	0.0%
Budoff2008	CT	3.2%	4.8%	0.1%	41.5%
Cademartiri2007	CT	0.1%	0.1%	0.0%	0.7%
Carrascosa2007	CT	16.1%	6.8%	6.7%	34.0%
Cheng2006	MRI	99.7%	0.6%	84.5%	100.0%
Chow2007	CT	3.5%	2.1%	1.1%	10.7%
Coles2007	CT	81.0%	15.1%	38.5%	96.7%
Cornily2007	CT	1.1%	0.8%	0.3%	4.2%
Davin2007	CT	90.0%	15.7%	22.6%	99.6%
Deetjen2007	CT	4.6%	3.4%	1.1%	17.9%
Dewey2006	CT	1.5%	1.7%	0.2%	12.9%
Dewey2006	MRI	99.3%	1.5%	65.1%	100.0%
Dewey2009	CT	1.2%	0.8%	0.3%	4.2%
Ehara2006	CT	0.1%	0.1%	0.0%	0.3%
Erdogan2006	CT	40.9%	14.3%	17.9%	68.8%
Garcia2006	CT	0.4%	0.7%	0.0%	12.7%
Gaudio2008	CT	1.5%	1.3%	0.2%	8.5%
Gerber2005	MRI	99.0%	2.0%	64.8%	100.0%
Ghersin2006	CT	97.4%	2.8%	81.6%	99.7%
Ghostine2006	CT	0.5%	0.5%	0.1%	3.1%
Gilard2006	CT	4.9%	2.4%	1.9%	12.2%
Grosse2007	CT	0.6%	0.5%	0.1%	2.8%
Hackenbroch2004	MRI	99.9%	0.1%	96.6%	100.0%
Hacker2007	CT	5.4%	3.0%	1.8%	15.1%
Halon2007	CT	98.2%	2.5%	78.3%	99.9%
Hausleiter2007	CT	0.0%	0.0%	0.0%	0.0%
Henneman2006	CT	15.8%	6.8%	6.4%	33.9%
Henneman2008	CT	0.1%	0.1%	0.0%	0.4%
Herzog2007a	CT	1.3%	0.8%	0.4%	4.1%
Herzog2007b	CT	0.4%	0.3%	0.1%	1.9%
Herzog2008	CT	1.5%	0.8%	0.5%	4.4%
Hoffmann2004	CT	42.4%	13.4%	20.0%	68.3%
Hoffmann2005	CT	0.6%	0.6%	0.1%	4.0%
Ichikawa2007	MRI	100.0%	0.1%	96.8%	100.0%
Ikonen2003	MRI	100.0%	0.1%	97.9%	100.0%
Johnson2007	CT	1.0%	0.6%	0.3%	3.4%
Kaiser2005	CT	98.7%	1.4%	90.1%	99.8%
Kefer2005	CT	25.9%	11.0%	10.2%	51.9%
Kefer2005	MRI	100.0%	0.1%	97.4%	100.0%
Kim2001	MRI	99.8%	0.4%	88.4%	100.0%
Klein2008	MRI	99.8%	0.4%	90.1%	100.0%
Kolnes2006	CT	11.2%	6.5%	3.4%	31.3%
Laissy2007	CT	24.2%	12.9%	7.4%	55.9%
Langer2009	CT	0.6%	0.6%	0.1%	3.8%
Langer2009	MRI	100.0%	0.0%	98.1%	100.0%
Leber2007	CT	3.3%	2.3%	0.8%	12.0%
Leschka2005	CT	0.0%	0.0%	0.0%	0.0%
Leschka2008a	CT	0.1%	0.1%	0.0%	1.0%
Leschka2008b	CT	0.8%	0.6%	0.2%	3.6%
Maintz2007	CT	30.8%	10.1%	15.0%	52.9%
Maintz2007	MRI	98.0%	4.0%	47.0%	100.0%
Manghat2007	CT	2.5%	1.5%	0.8%	8.0%
Marano2008	CT	0.0%	0.1%	0.0%	3.0%
Martuscelli2004	CT	0.5%	0.4%	0.1%	2.7%
Maruyama2008	CT	0.0%	0.0%	0.0%	0.2%
McCarthy2007	MRI	99.9%	0.3%	93.1%	100.0%
Meijboom2006	CT	0.4%	0.3%	0.1%	1.9%
Meijboom2007	CT	0.0%	0.0%	0.0%	0.0%
Meijboom2008	CT	0.0%	0.0%	.	.
Miller2007	CT	81.2%	22.3%	19.7%	98.7%
Mir-Akbari2009	CT	97.9%	3.5%	62.1%	99.9%
Mollet2004	CT	0.0%	0.0%	0.0%	0.0%
Mollet2005b	CT	0.2%	0.2%	0.1%	0.9%
Mollet2005a	CT	0.0%	0.0%	0.0%	0.2%
Moon2005	CT	53.0%	21.5%	17.2%	86.0%
Morgan-Hughes2005	CT	0.0%	0.0%	0.0%	0.3%
Nikolaou2006	CT	9.1%	6.6%	2.0%	32.2%
Nikolaou2006b	CT	1.3%	0.9%	0.3%	4.7%
Olivetti2006	CT	25.3%	15.4%	6.4%	62.5%
Oncel2007a	CT	0.0%	0.0%	0.0%	0.0%
Oncel2007b	CT	25.2%	9.4%	11.3%	47.1%
Pontone2007a	CT	0.0%	0.0%	0.0%	0.0%
Pontone2007b	CT	6.5%	5.4%	1.2%	28.6%
Postel2007	CT	40.1%	20.2%	11.5%	77.6%
Pouleur2008	CT	6.3%	3.9%	1.8%	19.6%
Pouleur2008	MRI	91.3%	17.0%	13.9%	99.9%
Pugliese2006	CT	0.4%	0.3%	0.1%	1.4%
Pundziute2008	CT	0.0%	0.0%	0.0%	0.3%
Raff2005	CT	1.9%	1.6%	0.4%	9.3%
Reant2006	CT	25.2%	9.7%	11.0%	48.1%
Regenfus2000	MRI	99.0%	2.1%	62.8%	100.0%
Rixe2009	CT	0.1%	0.1%	0.0%	0.4%
Rodevand2006	CT	0.6%	0.8%	0.0%	9.6%
Romeo2007	CT	0.0%	0.0%	0.0%	0.0%
Ropers2003	CT	88.7%	8.4%	60.1%	97.6%
Ropers2006	CT	1.4%	1.1%	0.3%	6.4%
Ropers2007	CT	0.7%	0.5%	0.2%	3.1%
Sakuma2006	MRI	99.9%	0.3%	91.0%	100.0%
Sandstede1999	MRI	97.9%	4.1%	46.4%	100.0%
Scheffel2006	CT	2.7%	1.9%	0.7%	10.4%
Scheffel2007	CT	0.6%	0.5%	0.1%	2.7%
Scheffel2008	CT	0.0%	0.0%	0.0%	0.0%
Schuijf2006	CT	1.7%	1.6%	0.3%	10.0%
Shabestari2007	CT	0.4%	0.5%	0.0%	4.0%
Stolzmann2008	CT	0.0%	0.0%	0.0%	0.0%
Tsai2007	CT	0.2%	0.2%	0.0%	1.1%
Turkvatan2008	CT	0.0%	0.0%	0.0%	0.0%
Ulimoen2008	CT	87.6%	8.1%	62.0%	96.9%
Watkins2007	CT	0.1%	0.1%	0.0%	0.7%
Weustink2007	CT	0.0%	0.0%	0.0%	0.0%
Yang2009	MRI	96.2%	7.6%	29.7%	99.9%
